# Supplementary material for: Beyond citation-based metrics: Measuring interdisciplinarity via SBERT semantic embeddings and its heterogeneous effects on citation impact
Source: PLoS One. 2026 Jul 22;21(7):e0354129. doi: 10.1371/journal.pone.0354129 (PMC13390828; doi:10.1371/journal.pone.0354129)
Supplement: S1 Table — (XLSX) [file pone.0354129.s001.xlsx]

## Sheet: Sheet1
Supplementary.table.1: Mapping correspondence between WoS fine-grained subject categories and OpenAlex Level 0 disciplines.
WoS Category	OpenAlex Discipline
Acoustics	physics
Agricultural Economics & Policy	economics
Agricultural Engineering	engineering
Agriculture, Dairy & Animal Science	biology
Agriculture, Multidisciplinary	biology
Agronomy	biology
Allergy	medicine
Anatomy & Morphology	biology
Andrology	medicine
Anesthesiology	medicine
Astronomy & Astrophysics	physics
Audiology & Speech-Language Pathology	medicine
Automation & Control Systems	engineering
Behavioral Sciences	psychology
Biochemical Research Methods	biology
Biochemistry & Molecular Biology	biology
Biodiversity Conservation	environmental_science
Biology	biology
Biophysics	biology
Biotechnology & Applied Microbiology	biology
Cardiac & Cardiovascular Systems	medicine
Cell & Tissue Engineering	engineering
Cell Biology	biology
Chemistry, Analytical	chemistry
Chemistry, Applied	chemistry
Chemistry, Inorganic & Nuclear	chemistry
Chemistry, Medicinal	chemistry
Chemistry, Multidisciplinary	chemistry
Chemistry, Organic	chemistry
Chemistry, Physical	chemistry
Clinical Neurology	medicine
Computer Science, Artificial Intelligence	computer_science
Computer Science, Cybernetics	computer_science
Computer Science, Hardware & Architecture	computer_science
Computer Science, Information Systems	computer_science
Computer Science, Interdisciplinary Applications	computer_science
Computer Science, Software Engineering	computer_science
Computer Science, Theory & Methods	computer_science
Construction & Building Technology	engineering
Critical Care Medicine	medicine
Crystallography	chemistry
Dentistry, Oral Surgery & Medicine	medicine
Dermatology	medicine
Developmental Biology	biology
Ecology	environmental_science
Education, Scientific Disciplines	sociology
Electrochemistry	chemistry
Emergency Medicine	medicine
Endocrinology & Metabolism	medicine
Energy & Fuels	engineering
Engineering, Aerospace	engineering
Engineering, Biomedical	engineering
Engineering, Chemical	engineering
Engineering, Civil	engineering
Engineering, Electrical & Electronic	engineering
Engineering, Environmental	environmental_science
Engineering, Geological	geology
Engineering, Industrial	engineering
Engineering, Manufacturing	engineering
Engineering, Marine	engineering
Engineering, Mechanical	engineering
Engineering, Multidisciplinary	engineering
Engineering, Ocean	engineering
Engineering, Petroleum	engineering
Entomology	biology
Environmental Sciences	environmental_science
Evolutionary Biology	biology
Fisheries	biology
Food Science & Technology	engineering
Forestry	environmental_science
Gastroenterology & Hepatology	medicine
Genetics & Heredity	biology
Geochemistry & Geophysics	geology
Geography, Physical	geography
Geology	geology
Geosciences, Multidisciplinary	geology
Geriatrics & Gerontology	medicine
Green & Sustainable Science & Technology	environmental_science
Health Care Sciences & Services	medicine
Hematology	medicine
History & Philosophy Of Science	history
Horticulture	biology
Imaging Science & Photographic Technology	engineering
Immunology	medicine
Infectious Diseases	medicine
Instruments & Instrumentation	engineering
Integrative & Complementary Medicine	medicine
Limnology	environmental_science
Logic	philosophy
Marine & Freshwater Biology	biology
Materials Science, Biomaterials	materials_science
Materials Science, Ceramics	materials_science
Materials Science, Characterization & Testing	materials_science
Materials Science, Coatings & Films	materials_science
Materials Science, Composites	materials_science
Materials Science, Multidisciplinary	materials_science
Materials Science, Paper & Wood	materials_science
Materials Science, Textiles	materials_science
Mathematical & Computational Biology	mathematics
Mathematics	mathematics
Mathematics, Applied	mathematics
Mathematics, Interdisciplinary Applications	mathematics
Mechanics	physics
Medical Ethics	philosophy
Medical Informatics	computer_science
Medical Laboratory Technology	medicine
Medicine, General & Internal	medicine
Medicine, Legal	sociology
Medicine, Research & Experimental	medicine
Metallurgy & Metallurgical Engineering	engineering
Meteorology & Atmospheric Sciences	geology
Microbiology	biology
Microscopy	physics
Mineralogy	geology
Mining & Mineral Processing	engineering
Multidisciplinary Sciences	multidisciplinary
Mycology	biology
Nanoscience & Nanotechnology	materials_science
Neuroimaging	medicine
Neurosciences	biology
Nuclear Science & Technology	engineering
Nursing	medicine
Nutrition & Dietetics	medicine
Obstetrics & Gynecology	medicine
Oceanography	geology
Oncology	medicine
Operations Research & Management Science	business
Ophthalmology	medicine
Optics	physics
Ornithology	biology
Orthopedics	medicine
Otorhinolaryngology	medicine
Paleontology	geology
Parasitology	biology
Pathology	medicine
Pediatrics	medicine
Peripheral Vascular Disease	medicine
Pharmacology & Pharmacy	medicine
Physics, Applied	physics
Physics, Atomic	Molecular & Chemical
Physics, Condensed Matter	physics
Physics, Fluids & Plasmas	physics
Physics, Mathematical	physics
Physics, Multidisciplinary	physics
Physics, Nuclear	physics
Physics, Particles & Fields	physics
Physiology	biology
Plant Sciences	biology
Polymer Science	materials_science
Primary Health Care	medicine
Psychiatry	medicine
Psychology	psychology
Public, Environmental & Occupational Health	environmental_science
Quantum Science & Technology	physics
Radiology, Nuclear Medicine & Medical Imaging	medicine
Rehabilitation	medicine
Remote Sensing	geography
Reproductive Biology	medicine
Respiratory System	medicine
Rheumatology	medicine
Robotics	engineering
Soil Science	environmental_science
Spectroscopy	physics
Sport Sciences	psychology
Statistics & Probability	mathematics
Substance Abuse	medicine
Surgery	medicine
Telecommunications	engineering
Thermodynamics	physics
Toxicology	environmental_science
Transplantation	medicine
Transportation Science & Technology	engineering
Tropical Medicine	medicine
Urology & Nephrology	medicine
Veterinary Sciences	biology
Virology	biology
Water Resources	environmental_science
Zoology	biology
